# Supplementary material for: Determination of Patulin in Apple Juice and Apple-Derived Products Using a Robotic Sample Preparation System and LC-APCI-MS/MS
Source: Toxins (Basel). 2024 May 23;16(6):238. doi: 10.3390/toxins16060238 (PMC11209136; doi:10.3390/toxins16060238)
Supplement: Supplementary file 1 [file toxins-16-00238-s001.zip]

Archive with 1 entries (1 files):
- toxins-3011193-supplementary.pdf
